# Supplementary material for: Physicochemical Properties and Elimination of the Activity of Anti-Nutritional Serine Protease Inhibitors from Mulberry Leaves
Source: Molecules. 2022 Mar 11;27(6):1820. doi: 10.3390/molecules27061820 (PMC8948906; doi:10.3390/molecules27061820)
Supplement: Supplementary file 1 [file molecules-27-01820-s001.zip]

Archive with 1 entries (1 files):
- molecules-1614295-supplementary.pdf
